# Supplementary material for: Incubation period of 2019 novel coronavirus (2019-nCoV) infections among travellers from Wuhan, China, 20–28 January 2020
Source: Euro Surveill. 2020 Feb 6;25(5):2000062. doi: 10.2807/1560-7917.ES.2020.25.5.2000062 (PMC7014672; doi:10.2807/1560-7917.ES.2020.25.5.2000062)
Supplement: Supplementary Material [file 20-00062_BAKER_SupplementMaterial.zip]

Archive with 4 entries (4 files):
- 20-00062_BAKER_SupplementMaterial/BAKER_Supplementary material DISCLAIMER.pdf
- 20-00062_BAKER_SupplementMaterial/BAKER_Supplementary material S1_data.tsv
- 20-00062_BAKER_SupplementMaterial/BAKER_Supplementary material S2_parametrisation.pdf
- 20-00062_BAKER_SupplementMaterial/BAKER_Supplementary material S3_code.R
