# Supplementary material for: Incubation period of 2019 novel coronavirus (2019-nCoV) infections among travellers from Wuhan, China, 20–28 January 2020
Source: Euro Surveill. 2020 Feb 6;25(5):2000062. doi: 10.2807/1560-7917.ES.2020.25.5.2000062 (PMC7014672; doi:10.2807/1560-7917.ES.2020.25.5.2000062)
Supplement: Supplementary Material [file 20-00062_BAKER_SupplementMaterial.zip › 20-00062_BAKER_SupplementMaterial/BAKER_Supplementary material S1_data.tsv]

reporting date	location	gender	age	exposure_start	exposure_end	symptom_onset	summary
01/20/2020	Shenzhen, Guangdong	male	66	12/29/2019	1/4/2020	1/3/2020	First confirmed imported nCov pneumonia patient in Shenzhen (from Wuhan): male, 66, shenzheng residence, visited relatives in Wuhan on 12/29/2019, symptoms onset on 01/03/2020, returned to Shenzhen and seek medical care on 01/04/2020, hospitalized on 01/11/2020, sample sent to China CDC for testing on 01/18/2020, confirmed on 01/19/2020. 8 others under medical observation, contact tracing ongoing.
01/20/2020	Shanghai	female	56	NA	1/12/2020	1/15/2020	First confirmed imported nCov pneumonia patient in Shanghai (from Wuhan): female, 56, Wuhan residence, arrived in Shanghai from Wuhan on 01/12/2020, symptom onset and visited fever clinic on 01/15/2020, laboratory confirmed on 01/20/2020
01/21/2020	Zhejiang	male	46	NA	1/3/2020	1/4/2020	First confirmed imported cases in Zhejiang: patient is male, 46, lives in Wuhan, self-driving from Wuhan to Hangzhou on 01/03/2020, symptom onset 01/04/2020, hospitalized on 01/17/2020, sample deliver to China CDC for testing on 01/20/2020, test positive on 01/21/2020.
01/21/2020	Beijing	male	37	1/10/2020	1/11/2020	1/14/2020	new confirmed imported nCov pneumonia patient in Beijing: male, 37, visited Wuhan on 01/10/2020, return to Beijing on 01/11/2020, symptoms onset on 01/14/2020, hospitalized on 01/20/2020.
01/21/2020	Beijing	male	39	1/3/2020	1/4/2020	1/9/2020	new confirmed imported nCov pneumonia patient in Beijing: male, 39, visited Wuhan on 01/03/2020, return to Beijing on 01/04/2020, symptoms onset on 01/09/2020, hospitalized on 01/14/2020.
01/21/2020	Beijing	male	56	1/8/2020	1/16/2020	1/16/2020	new confirmed imported nCov pneumonia patient in Beijing: male, 56, visited Wuhan on 01/08/2020, return to Beijing on 01/16/2020, symptoms onset on 01/16/2020, hospitalized on 01/20/2020.
01/21/2020	Beijing	female	18	1/12/2020	1/17/2020	1/16/2020	new confirmed imported nCov pneumonia patient in Beijing: female, 18, visited Wuhan on 01/12/2020, return to Beijing on 01/17/2020, symptoms onset while in Wuhan, hospitalized on 01/20/2020.
01/21/2020	Beijing	female	32	1/13/2020	1/17/2020	1/16/2020	new confirmed imported nCov pneumonia patient in Beijing: female, 32, visited Wuhan on 01/13/2020, return to Beijing on 01/17/2020, symptoms onset while in Wuhan, hospitalized on 01/20/2020.
01/21/2020	Yunnan	male	51	NA	1/15/2020	1/16/2020	First confirmed imported nCov pneumonia patient in Yunnan: male, 51, Wuhan resident, visited Yunan on 01/15/2020, symptom onset on 01/16/2020 and hospitalized.
01/21/2020	Sichuan	male	57	NA	1/15/2020	1/16/2020	Second confirmed imported nCov pneumonia patient in Sichuan: male, 57, Wuhan resident, visited Sichuan on 01/15/2020, symptom onset on 01/16/2020 and hospitalized.
01/21/2020	Beijing	male	NA	1/8/2020	1/16/2020	1/16/2020	new confirmed imported nCov pneumonia patient (medical doctor No.1) in Beijing: male, traveled to Wuhan from 01/08/2020 to 01/16/2020, symptom onset on 01/16/2020, visited clinic on 01/20/2020, confirmed on 01/21/2020
01/21/2020	Beijing	male	NA	1/10/2020	1/11/2020	1/14/2020	new confirmed imported nCov pneumonia patient (medical doctor No.2) in Beijing: male, traveled to Wuhan from 01/10/2020 to 01/11/2020, symptom onset on 01/14/2020, visited clinic on 01/20/2020, confirmed on 01/21/2020
01/22/2020	Jiangxi	male	56	12/20/2019	1/9/2020	1/10/2020	new confirmed imported nCov pneumonia patient in Jiangxi: male, 56, visited Wuhan on 12/20/2019, return to Jiangxi on 01/09/2020, symptoms onset on 01/10/2020.
01/22/2020	Jiangxi	male	50	NA	1/2/2020	1/10/2020	new confirmed imported nCov pneumonia patient in Jiangxi: male, 50, visited Wuhan for poultry trading, return to Jiangxi on 01/02/2020, symptoms onset on 01/10/2020.
01/22/2020	Liaoning	male	40	NA	1/12/2020	1/14/2020	Second confirmed imported nCov pneumonia patient in Liaoning: male, 40, works in Wuhan, visit Fushun, Liaoning on 01/12/2020, symptom onset on 01/14/2020, visit clinic in Fushun Dalian on 01/19/2020.
01/22/2020	Fujian	male	70	NA	1/17/2020	1/20/2020	First confirmed imported nCov pneumonia patient in Fujian: male, 70, works in Wuhan, return to Fujian on 01/17/2020, visit clinic on 01/20/2020.
01/22/2020	Shanxi	male	NA	1/12/2020	1/15/2020	1/19/2020	First confirmed imported nCov pneumonia patient in Shanxi: male, visited Wuhan from 01/12/2020 to 01/15/2020, symptom onset on 01/19/2020, visit clinic on 01/20/2020, 6 contacts traced.
01/22/2020	Sichuan	female	28	NA	1/17/2020	1/19/2020	new confirmed imported nCov pneumonia patient in Sichuan: female, 28, visited Chengdu from Wuhan on 01/17/2020, symptoms onset on 01/19/2020.
01/22/2020	Sichuan	male	37	NA	1/18/2020	1/20/2020	new confirmed imported nCov pneumonia patient in Sichuan: male, 37, visited Chengdu from Wuhan on 01/18/2020, symptoms onset on 01/20/2020.
01/22/2020	Sichuan	male	19	NA	1/13/2020	1/20/2020	new confirmed imported nCov pneumonia patient in Sichuan: male, 19, visited Chengdu from Wuhan on 01/13/2020, symptoms onset on 01/20/2020.
01/22/2020	Guangxi	female	66	NA	1/16/2020	1/17/2020	First confirmed imported nCov pneumonia patient in Guangxi: female, 66, lives in Wuhan. arrived in Beihai, Guangxi on 01/16/2020, and visited clinic on 01/17/2020 due to symptoms.
01/22/2020	Henan	male	68	NA	1/11/2020	1/13/2020	new confirmed imported nCov pneumonia patient in Henan: male, 68, lives in Wuhan, visited Henan on 01/11/2020, went to clinic on 01/13/2020.
01/22/2020	Hebei	male	72	NA	1/18/2020	1/19/2020	First confirmed imported nCov pneumonia patient in Hebei: male, 72, Wuhan resident. visited relative in Shijiazhuang, Hebei on 01/18/2020, symptom onset on 01/19/2020 and hospitalized, 6 contacts traced.
01/22/2020	Beijing	male	45	1/11/2020	1/14/2020	1/19/2020	new confirmed imported nCov pneumonia patient in Beijing: male, 45, visited Wuhan on 01/11/2020, returned to Beijing on 01/14/2020, symptom onset on 01/19/2020, visit clinic on 01/21/2020.
01/22/2020	Beijing	male	42	1/11/2020	1/18/2020	1/20/2020	new confirmed imported nCov pneumonia patient in Beijing: male, 42, visited Wuhan on 01/11/2020 and 01/18/2020 twice, returned to Beijing on 01/19/2020, symptom onset on 01/20/2020.
01/23/2020	Guangxi	male	49	NA	1/20/2020	1/21/2020	new confirmed imported nCov pneumonia patient in Guangxi: male, 49, lives in Wuhan,arrived in Liuzhou, Guangxi on 01/20/2020, symptom onset on 01/21/2020, hospitalized on 01/21/2020, tested postive on 01/22/2020.
01/23/2020	Sichuan	male	50	NA	1/12/2020	1/18/2020	new confirmed imported nCov pneumonia patient in Chengdu, Sichuan: male, 50, return to Chengdu from Wuhan on 01/12/2020, symptom onset on 01/18/2020 and hospitalized.
01/23/2020	Sichuan	male	48	NA	1/10/2020	1/18/2020	new confirmed imported nCov pneumonia patient in Chengdu, Sichuan: male, 48, return to Chengdu from Wuhan on 01/10/2020, symptom onset on 01/18/2020 and hospitalized.
01/23/2020	Sichuan	male	36	NA	1/17/2020	1/18/2020	new confirmed imported nCov pneumonia patient in Dazhou, Sichuan: male, 36, return to Dazhou from Wuhan on 01/17/2020, symptom onset on 01/18/2020 and hospitalized.
01/23/2020	Liaoning	female	50	NA	1/15/2020	1/16/2020	new confirmed imported nCov pneumonia patient in Liaoning: female, 50, return to Shenyang, Liaoning from Wuhan on 01/15/2020, symptom onset on 01/16/2020 and hospitalized, 37 contacts traced.
01/23/2020	Shanxi (陕西)	male	42	1/12/2020	1/15/2020	1/20/2020	new confirmed imported nCov pneumonia patient 01/23-No.1 in Shanxi: male, 42, lives in Xianyang, Shanxi, visited Wuhan from 01/12/2020 to 01/15/2020, returned to Xian, Shanxi on 01/15/2020, symptom onset on 01/20/2020, visited clinic on 01/21/2020
01/23/2020	Shanxi (陕西)	female	32	1/12/2020	1/14/2020	1/16/2020	new confirmed imported nCov pneumonia patient 01/23-No.2 in Shanxi: female, 32, resident of Xian, Shanxi, visited Wuhan from 01/12/2020 to 01/14/2020, returned to Xian, Shanxi on 01/14/2020, symptom onset on 01/16/2020, visited clinic on 01/20/2020.
01/23/2020	Shanxi (陕西)	male	22	1/15/2020	1/17/2020	1/20/2020	new confirmed imported nCov pneumonia patient 01/23-No.3 in Shanxi: male, 22, resident of Xian, Shanxi, visited Wuhan from 01/15/2020 to 01/17/2020, returned to Xian, Shanxi on 01/17/2020, symptom onset on 01/20/2020, visited clinic on 01/21/2020.
01/23/2020	Xinjiang	male	47	1/15/2020	1/20/2020	1/20/2020	new confirmed imported nCov pneumonia patient in Xinjiang: male, 47, visited Wuhan on 01/15/2020, returned to Xinjiang on 01/20/2020, symptom onset around return, tested positive on 01/23/2020.
01/23/2020	Liaoning	male	42	NA	1/18/2020	1/19/2020	new confirmed imported nCov pneumonia patient in Liaoning: male, 42, arrived in Liaoning from Wuhan on 01/18/2020, symptom onset on 01/19/2020, hospitalized on 01/22/2020.
1/23/2020	Vietnam	male	66	NA	1/13/2020	1/17/2020	new confirmed nCov patient in Vietnam: male, 66, 1/23-No.1, arrived from Wuhan on 1/13/2020, symptom onset 1/17/2020 (fever), hospitalized 1/17/2020
01/24/2020	Tianjin	female	29	NA	1/23/2020	1/24/2020	new confirmed imported nCov pneumonia patient in Tianjin: female, 29, works in Wuhan, arrived in Tianjin from Wuhan on 01/23/2020, symptom onset on 01/24/2020 hospitalized on 01/24/2020.
01/24/2020	Tianjin	female	29	NA	1/23/2020	1/24/2020	confirmed imported nCov pneumonia patient No.7 in Tianjin: female, 29, works in Wuhan, visited Tianjin on 01/23/2020, symptom onset on 01/24/2020, visit clinic on 01/24/2020, confirmed on 01/24/2020
01/24/2020	Tianjin	male	29	1/19/2020	1/22/2020	1/23/2020	confirmed imported nCov pneumonia patient No.8 in Tianjin: male, 29, works on Tianjin high speed railroad, visited Wuhan from 01/19/2020 to 01/22/2020. and symptom onset on 01/23/2020, hospitalized on 01/24/2020, confirmed on 01/24/2020.
1/24/2020	Singapore	male	66	NA	1/20/2020	1/21/2020	new confirmed nCov patient in Singapore: 1/24-No.1, male, 66, Wuhan resident, arrived in Singapore 1/20/2020, symptom onset 1/21/2020 (fever and cough), hospitalized 1/22/2020, confirmed 1/23/2020.
1/24/2020	Taiwan	female	55	NA	1/21/2020	1/23/2020	new confirmed nCov patient in Taiwan: female, in her 50s, arrived in Taiwan 1/21/2020, came from tour in Wuhan, hospitalized due to fever 1/23/2020
1/24/2020	Taiwan	male	55	NA	1/21/2020	1/23/2020	new confirmed nCov patient in Taiwan: male, in his 50s, arrived in Taiwan 1/21/2020, works in Wuhan, saw doctor in Wuhan, developed influenza symptoms and hospitalized 1/23/2020
1/24/2020	Thailand	female	33	NA	1/21/2020	1/23/2020	new confirmed nCov patient in Thailand: female, 33, arrived from Wuhan on 1/21/2020 and visited hospital for fever, coughing, and muscle aches on 1/23/2020
01/25/2020	Hechi, Guangxi	female	49	NA	1/15/2020	1/21/2020	new confirmed imported nCov pneumonia patient in Wuhan: female, 49, returned to Guangxi from Wuhan on 01/15/2020, symptom onset on 01/21/2020, hospitalized on 01/22/2020.
01/25/2020	Hechi, Guangxi	female	2	NA	1/21/2020	1/22/2020	new confirmed imported nCov pneumonia patient in Wuhan: female, 2, returned to Guangxi from Wuhan on 01/21/2020, symptom onset on 01/22/2020, hospitalized on 01/23/2020.
01/25/2020	Tianjin	male	57	NA	1/17/2020	1/24/2020	confirmed imported nCov pneumonia patient No.9 in Tianjin: male, 57, return to Tianjin from Wuhan on 01/17/2020, symptom onset on 01/24/2020, visited clinic on 01/24/2020, hospitalized on 01/25/2020. Have close contact with patient No. 3, confirmed on 01/25/2020.
01/25/2020	Tianjin	male	30	1/18/2020	1/20/2020	1/24/2020	confirmed imported nCov pneumonia patient No.10 in Tianjin: male, 30, Beijing resident, visited Wuhan from 01/18/2020 to 01/20/2020, arrived in Tianjin on 01/24/2020, symptom onset on 01/24/2020, visited fever clinic on 01/24/2020, confirmed on 01/25/2020
01/25/2020	Gansu	female	20	NA	1/18/2020	1/19/2020	confirmed imported nCov pneumonia patient in Gansu: female, 20, lives in Wuhan, arrived in Gansu on 01/18/2020, symptom onset on 01/19/2020, visit clinic on 01/24/2020, hospitalized on 01/24/2020.
01/25/2020	Shanxi(陕西)	male	28	NA	1/20/2020	1/21/2020	new confirmed imported nCov pneumonia patient 01/25-No.2 in Shanxi(陕西): male, 28, works in Wuhan, visited Shanxi from Wuhan on 01/20/2020, symptom onset on 01/21/2020, visited clinic on 01/23/2020, confirmed on 01/25/2020
01/25/2020	Shanxi(陕西)	male	41	1/6/2020	1/7/2020	1/14/2020	new confirmed imported nCov pneumonia patient 01/25-No.3 in Shanxi(陕西): male, 41, resident of Ankang, Shanxi, visited Wuhan from 01/06/2020 to 01/07/2020, symptom onset on 01/14/2020, visited clinic on 01/23/2020, confirmed on 01/25/2020
01/25/2020	Shanxi(陕西)	male	46	NA	1/20/2020	1/23/2020	new confirmed imported nCov pneumonia patient 01/25-No.4 in Shanxi(陕西): male, 46, Wuhan resident, arrived in Shanxi on 01/20/2020, symptom onset on 01/23/2020, confirmed on 01/25/2020
01/25/2020	Shanxi(陕西)	female	45	NA	1/20/2020	1/23/2020	new confirmed imported nCov pneumonia patient 01/25-No.5 in Shanxi(陕西): female, 45, wife of patient 01/25-No.4 Wuhan resident, arrived in Shanxi on 01/20/2020, symptom onset on 01/23/2020, confirmed on 01/25/2020
01/25/2020	Shanxi(陕西)	female	9	NA	1/20/2020	1/21/2020	new confirmed imported nCov pneumonia patient 01/25-No.6 in Shanxi(陕西): female, 9, daughter of patient 01/25-No.4 and 01/25-No.5, Wuhan resident, arrived in Shanxi on 01/20/2020, symptom onset on 01/21/2020, confirmed on 01/25/2020
01/25/2020	Shanxi(陕西)	male	28	1/9/2020	1/22/2020	1/20/2020	new confirmed imported nCov pneumonia patient 01/25-No.8 in Shanxi(陕西): male, 28, Xian resident, visited Wuhan from 01/09/2020 to 01/22/2020, symptom onset on 01/20/2020, visit clinic on 01/23/2020, confirmed on 01/25/2020
01/25/2020	Shanxi(陕西)	male	27	NA	1/18/2020	1/21/2020	new confirmed imported nCov pneumonia patient 01/25-No.9 in Shanxi(陕西): male, 27, Xianyang resident, works in Wuhan, returned to Shanxi on 01/18/2020, symptom onset on 01/21/2020, visit clinic on 01/21/2020, confirmed on 01/25/2020
01/25/2020	Ningxia	male	33	1/11/2020	1/22/2020	1/22/2020	new confirmed nCov pneumonia patient in Ningxia: male, 33, visited Wuhan from 01/11/2020 to 01/22/2020, returned to Ningxia on 01/22/2020, symptom onset on 01/22/2020, hospitalized on 01/24/2020, confirmed on 01/25/2020.
1/25/2020	Bordeaux, France	male	48	NA	1/22/2020	1/23/2020	new confirmed nCov patient in France: male, 48, took plane from Wuhan to Netherlands to France on 1/22/2020, symptom onset on 1/23/2020, confirmed 1/24/2020. report date 1/25/2020.
1/25/2020	Paris, France	male	31	NA	1/18/2020	1/19/2020	new confirmed nCov patient in France: male, 31, Wuhan resident, arrived in France 01/18/2020, symptom onset on 01/19/2020, hospitalized 01/25/2020.
1/25/2020	Paris, France	female	30	NA	1/18/2020	1/23/2020	new confirmed nCov patient in France: female, 30, Wuhan resident, arrived in France 01/18/2020, symptom onset on 01/23/2020, hospitalized 01/25/2020.
1/25/2020	Tokyo, Japan	female	35	NA	1/18/2020	1/21/2020	new confirmed nCov patient in Japan: female, in her 30s, Wuhan resident, arrived in Japan 01/18/2020, symptom onset on 01/21/2020 (fever, coughing), confirmed 1/23/2020 but not hospitalized (only minor symptoms).
1/25/2020	Kathmandu, Nepal	male	33	NA	1/9/2020	1/13/2020	new confirmed nCov patient in Nepal: male, in his early 30s, studying in Wuhan, arrived in Nepal 1/9/2020 from China, visited Kathmandu hospital (fever, breathing problems) 1/13/2020, discharged.
1/25/2020	South Korea	male	54	NA	1/20/2020	1/22/2020	new confirmed nCov patient in South Korea: male, 54, visited Wuhan, arrived on 1/20/2020, symptom onset 1/22/2020 (fever, chills, muscle cramps), contacted health authorities and placed in isolation 1/25/2020.
1/25/2020	NSW, Australia	male	43	NA	1/18/2020	1/24/2020	new confirmed nCov patient in NSW, Australia: male, 43, arrived in Sydney from Wuhan on 1/18/2020, symptom onset 1/24/2020, hospitalized 1/24/2020
01/26/2020	Macau	female	39	NA	1/22/2020	1/25/2020	new confirmed nCov pneumonia patient in Macau: female, 39, Wuhan resident, visited Macao on 01/22/2020, symptom onset on 01/25/2020, hospitalized on 01/25/2020, confirmed on 01/26/2020
01/26/2020	Macau	female	21	NA	1/23/2020	1/25/2020	new confirmed nCov pneumonia patient in Macau: female, 21, Wuhan resident, visited Macao on 01/23/2020, symptom onset on 01/25/2020, hospitalized on 01/25/2020, confirmed on 01/26/2020
01/26/2020	Tianjin	male	71	NA	1/19/2020	1/25/2020	confirmed nCov pneumonia patient No.14 in Tianjin: male, 71, Wuhan resident, visited Malaysia from 01/19/2020 to 01/25/2020, arrived in Tianjin on 01/25/2020, symptom onset on 01/25/2020, hospitalized on 01/25/2020, confirmed on 01/26/2020
01/26/2020	Jilin	male	NA	1/19/2020	1/19/2020	1/25/2020	new confirmed nCov pneumonia patient in Jilin: male, Jilin resident, stopped in Wuhan on 01/19/2020 (connection flight), symptom onset on 01/25/2020
01/26/2020	Yunnan	female	55	NA	1/22/2020	1/24/2020	new confirmed nCov pneumonia patient in Yunnan: female, 55, Wuhan resident, arrived in Yunnan on 01/22/2020, hospitalized on 01/24/2020.
01/26/2020	Yunnan	female	36	NA	1/22/2020	1/24/2020	new confirmed nCov pneumonia patient in Yunnan: female, 36, Wuhan resident, arrived in Yunnan on 01/22/2020, hospitalized on 01/24/2020.
01/26/2020	Yunnan	male	65	NA	1/13/2020	1/21/2020	new confirmed nCov pneumonia patient in Yunnan: male, 65, Wuhan resident, arrived in Yunnan on 01/13/2020, hospitalized on 01/21/2020.
1/26/2020	Aichi Prefecture, Japan	male	45	NA	1/22/2020	1/23/2020	new confirmed nCov patient in Japan: male, in his 40s, Wuhan resident, arrived in Japan 1/22/2020, symptom onset 1/23/2020 (fever), hospitalized 1/24/2020
1/26/2020	Sentosa, Singapore	male	36	NA	1/22/2020	1/23/2020	new confirmed nCov patient in Singapore: male, 36, Wuhan resident, arrived in Sentosa,Singapore 1/22/2020, symptom onset 1/23/2020 (cough), went to hospital on 1/24/2020.
1/26/2020	NSW, Australia	female	21	NA	1/23/2020	1/24/2020	new confirmed nCov patient in NSW, Australia: female, 21, recently travelled back to Sydney from Wuhan, arrived 1/23/2020, symptom onset 1/24/2020 then went to an emergency department
01/27/2020	Tianjin	male	50	NA	1/23/2020	1/25/2020	new confirmed nCov pneumonia patient No.15 in Tianjin: male, 50, Tianjin resident, arrived in Tianjin from Wuhan on 01/23/2020, symptom onset on 01/25/2020, visited clinic on 01/26/2020, confirmed on 01/26/2020
01/27/2020	Shanxi(陕西)	male	50	01/13/2020	1/17/2020	01/18/2020	new confirmed imported nCov pneumonia patient 01/27-No.3 in Shanxi(陕西): male, 50, resident of Hanzhong, Wuhan, visited Wuhan from 01/13/2020 to 01/17/2020, symptom onset on 01/18/2020, visit clinic on 01/22/2020, confirmed on 01/27/2020
01/27/2020	Shanxi(陕西)	female	40	01/13/2020	1/17/2020	01/18/2020	new confirmed imported nCov pneumonia patient 01/27-No.4 in Shanxi(陕西): female, 40, wife of patient 01/27-No.3, resident of Hanzhong, Wuhan, visited Wuhan from 01/13/2020 to 01/17/2020, symptom onset on 01/18/2020, visit clinic on 01/22/2020, confirmed on 01/27/2020
01/27/2020	Shanxi(陕西)	male	39	NA	01/22/2020	01/23/2020	new confirmed imported nCov pneumonia patient 01/27-No.9 in Shanxi(陕西): male, 39, return from Wuhan on 01/22/2020, lives in Xian, symptom onset on 01/23/2020, visited clinic on 01/23/2020, confirmed on 01/27/2020.
01/27/2020	Shanxi(陕西)	female	41	NA	01/18/2020	01/22/2020	new confirmed imported nCov pneumonia patient 01/27-No.10 in Shanxi(陕西): female, 41, return from Wuhan on 01/18/2020, lives in Xian, symptom onset on 01/22/2020, visited clinic on 01/22/2020, confirmed on 01/27/2020.
01/27/2020	Shanxi(陕西)	male	27	NA	01/18/2020	01/22/2020	new confirmed imported nCov pneumonia patient 01/27-No.12 in Shanxi(陕西): male, 27, works in Wuhan, visited Shanxi on 01/18/2020, symptom onset on 01/22/2020, visit hospital on 01/24/2020, confirmed on 01/27/2020
01/27/2020	Shanxi(陕西)	female	41	NA	01/22/2020	01/24/2020	new confirmed imported nCov pneumonia patient 01/27-No.13 in Shanxi(陕西): female, 41, works in Hubei, contacted fever patient in Wuhan, visited Shanxi on 01/22/2020, symptom onset on 01/24/2020, visited clinic on 01/24/2020, confirmed on 01/27/2020
1/27/2020	Singapore	female	56	NA	1/18/2020	1/24/2020	new confirmed nCov patient in Singapore: female, 56, Wuhan resident, arrived in Singapore 1/18/2020 asymptomatic, symptom onset 1/24/2020, hospitalized 1/26/2020.
1/27/2020	South Korea	male	55	NA	1/20/2020	1/25/2020	new confirmed nCov patient in South Korea: male, 55, visited Wuhan, arrived in Korea on 1/20/2020, treated at clinic on 1/21/2020 for cold symptoms, symptom onset 1/25/2020 (high fever, aching muscles).
1/27/2020	Taiwan	female	50	1/13/2020	1/15/2020	1/22/2020	new confirmed nCov patient in Taiwan: female, 50, arrived in Taiwan 1/25/2020, reported condition to airport officers and immediately hospitalized, visited Wuhan 1/13/2020-1/15/2020, symptom onset 1/22/2020 (no fever, mild symptoms of pneumonia, cough), confirmed 1/26/2020
1/27/2020	Taiwan	female	50	NA	1/20/2020	1/25/2020	new confirmed nCov patient in Taiwan: female, 50, working in Wuhan since October 2019 and returned to Taiwan 1/20/2020, hospitalized 1/25/2020 after developing a fever and muscle aches, confirmed 1/27/2020
1/28/2020	Singapore	male	56	NA	1/19/2020	1/25/2020	new confirmed nCov patient in Singapore: male, 56, Wuhan resident, arrived in Singapore 1/19/2020, symptom onset 1/25/2020 (cough), hospitalized 1/26/2020, tested positive 1/27/2020.
1/28/2020	Singapore	male	35	NA	1/23/2020	1/24/2020	new confirmed nCov patient in Singapore: male, 35, Wuhan resident, arrived in Singapore 1/23/2020, symptom onset 1/24/2020, hospitalized 1/24/2020, tested positive 1/27/2020.
1/28/2020	Taiwan	female	70	NA	1/22/2020	1/25/2020	new confirmed nCov patient in Taiwan: female, 70, Wuhan resident, arrived in Taiwan 1/22/2020, symptom onset 1/25/2020 (fever), hospitalized 1/25/2020, confirmed 1/28/2020
1/28/2020	Taiwan	female	70	NA	1/22/2020	1/25/2020	new confirmed nCov patient in Taiwan: female, 70, Wuhan resident, arrived in Taiwan 1/22/2020, symptom onset 1/25/2020 (fever), hospitalized 1/25/2020, confirmed 1/28/2020
